# Supplementary material for: CCL2: A Pro-Inflammatory Driver and Candidate Diagnostic Biomarker in Colorectal Cancer Patients
Source: Int J Mol Sci. 2026 Jul 21;27(14):6470. doi: 10.3390/ijms27146470 (PMC13410153; doi:10.3390/ijms27146470)
Supplement: Supplementary file 1 [file ijms-27-06470-s001.zip]

Archive with 1 entries (1 files):
- ijms-4370635-supplementary.pdf
